# Supplementary material for: Data Resource Profile: Multimorbidity in Africa Digital Innovation, Visualisation and Application (MADIVA) research hub
Source: Int J Epidemiol. 2026 Jul 25;55(4):dyag124. doi: 10.1093/ije/dyag124 (PMC13401479; doi:10.1093/ije/dyag124)
Supplement: dyag124_Supplementary_Data [file dyag124_supplementary_data.zip]

Archive with 2 entries (2 files):
- ije-2025-11-2161-File005.docx
- ije-2025-11-2161-File006.docx
